# Supplementary material for: Unmasking the “targetless” illusion: branched clonal evolution of TERT and KIT in acral melanoma revealed by sequential multi-site biopsies- a case report
Source: Front Immunol. 2026 May 20;17:1810921. doi: 10.3389/fimmu.2026.1810921 (PMC13230091; doi:10.3389/fimmu.2026.1810921)
Supplement: Supplementary file 3 [file Table1.xlsx]

## Sheet: Table S1
Table S1. Longitudinal genomic profiling, including average sequencing depth, tumor purity, and variant allele frequencies across sequential biopsies.
Time Point	Sample Source	Sequencing Platform	Average Depth	Tumor Purity	TERT c.-124C>T(VAF)	KIT p.Ala829Pro(VAF)
Aug 2022	Left inguinal lymph node metastasis	168-gene panel	1610×	0.4	Positive (33.33%)	Not detected
Feb 2024	Abdominal cutaneous metastasis	10-gene panel	7779×	0.5	The panel did not cover the TERT gene	Positive (32.73%)
Feb 2024†	Abdominal cutaneous metastasis	single-gene assay	4531×	0.8	Positive (33.8%)	/
Nov 2019*	Left acral primary lesion	19-gene panel	6256×	0.3	Positive (10.70%)	Positive (8.50%)
†The initial 10-gene panel performed in February 2024 did not include the TERT gene. The TERT mutation status and VAF reported here were determined via retrospective single-gene testing conducted in 2025, utilizing a different tissue section obtained from the identical archival sample collected in February 2024. *The 19-gene panel testing was conducted retrospectively in 2026, utilizing the archi…
